# Supplementary material for: Iboga Inspired N-Indolylethyl-Substituted Isoquinuclidines as a Bioactive Scaffold: Chemoenzymatic Synthesis and Characterization as GDNF Releasers and Antitrypanosoma Agents
Source: Molecules. 2022 Jan 27;27(3):829. doi: 10.3390/molecules27030829 (PMC8839081; doi:10.3390/molecules27030829)
Supplement: Supplementary file 1 [file molecules-27-00829-s001.zip]

Archive with 1 entries (1 files):
- molecules-1537304-supplementary.pdf
